# Supplementary material for: Trace Elements in Stormflow, Ash, and Burned Soil following the 2009 Station Fire in Southern California
Source: PLoS One. 2016 May 4;11(5):e0153372. doi: 10.1371/journal.pone.0153372 (PMC4856391; doi:10.1371/journal.pone.0153372)
Supplement: S1 Table — (XLSX) [file pone.0153372.s001.xlsx]

## Sheet: S1 Analytes
S1 Table. List of water quality constituents analyzed for, paramenter code,s and long-term method detection levels.
Constituent	USGS parameter code	LT-MDL
Temperature, air, degrees Celsius	P00020	0.5
Dissolved oxygen, water, unfiltered, milligrams per liter	P00300	0.5
pH, water, unfiltered, field, standard units	P00400	1
pH, water, unfiltered, laboratory, standard units	P00403	0.1
Specific conductance, water, unfiltered, laboratory, microsiemens per centimeter at 25 degrees Celsius	P90095	5
Specific conductance, water, unfiltered, microsiemens per centimeter at 25 degrees Celsius	P00095	5
Temperature, water, degrees Celsius	P00010	0.5
Dissolved solids dried at 180 degrees Celsius, water, filtered, milligrams per liter	P70300	10
Hardness, water, milligrams per liter as calcium carbonate	P00900	--
Noncarbonate hardness, water, filtered, lab, milligrams per liter as calcium carbonate	P00905	--
Calcium, water, filtered, milligrams per liter	P00915	0.022
Magnesium, water, filtered, milligrams per liter	P00925	0.008
Potassium, water, filtered, milligrams per liter	P00935	0.032
Sodium, water, filtered, milligrams per liter	P00930	0.05
Alkalinity, water, filtered, fixed endpoint (pH 4.5) titration, laboratory, milligrams per liter as calcium carbonate	P29801	4
Bromide, water, filtered, milligrams per liter	P71870	0.01
Chloride, water, filtered, milligrams per liter	P00940	0.06
Fluoride, water, filtered, milligrams per liter	P00950	0.01
Silica, water, filtered, milligrams per liter as SiO2	P00955	0.029
Sulfate, water, filtered, milligrams per liter	P00945	0.09
Ammonia, water, filtered, milligrams per liter as nitrogen	P00608	0.01
Nitrate plus nitrite, water, filtered, milligrams per liter as nitrogen	P00631	0.02
Nitrite, water, filtered, milligrams per liter as nitrogen	P00613	0.001
Orthophosphate, water, filtered, milligrams per liter as phosphorus	P00671	0.004
Phosphorus, water, unfiltered, milligrams per liter as phosphorus	P00665	0.004
Total nitrogen (nitrate + nitrite + ammonia + organic-N), water, unfiltered, analytically determined, milligrams per liter	P62855	0.05
Aluminum, water, filtered, micrograms per liter	P01106	1.7
Barium, water, filtered, micrograms per liter	P01005	0.07
Beryllium, water, filtered, micrograms per liter	P01010	0.006
Cadmium, water, filtered, micrograms per liter	P01025	0.01
Cadmium, water, unfiltered, micrograms per liter	P01027	0.3
Chromium, water, filtered, micrograms per liter	P01030	0.06
Chromium, water, unfiltered, recoverable, micrograms per liter	P01034	0.3
Cobalt, water, filtered, micrograms per liter	P01035	0.005
Copper, water, filtered, micrograms per liter	P01040	0.5
Copper, water, unfiltered, recoverable, micrograms per liter	P01042	1.9
Iron, water, filtered, micrograms per liter	P01046	3
Iron, water, unfiltered, recoverable, micrograms per liter	P01045	4.6
Lead, water, filtered, micrograms per liter	P01049	0.015
Lead, water, unfiltered, recoverable, micrograms per liter	P01051	0.03
Lithium, water, filtered, micrograms per liter	P01130	0.22
Manganese, water, filtered, micrograms per liter	P01056	0.1
Manganese, water, unfiltered, recoverable, micrograms per liter	P01055	0.13
Mercury, water, filtered, micrograms per liter	P71890	0.005
Mercury, water, unfiltered, recoverable, micrograms per liter	P71900	0.005
Molybdenum, water, filtered, micrograms per liter	P01060	0.014
Nickel, water, filtered, micrograms per liter	P01065	0.06
Nickel, water, unfiltered, recoverable, micrograms per liter	P01067	1.1
Silver, water, filtered, micrograms per liter	P01075	0.005
Strontium, water, filtered, micrograms per liter	P01080	0.2
Thallium, water, filtered, micrograms per liter	P01057	0.01
Tungsten, water, filtered, micrograms per liter	P01155	0.01
Vanadium, water, filtered, micrograms per liter	P01085	0.08
Zinc, water, filtered, micrograms per liter	P01090	1.4
Zinc, water, unfiltered, recoverable, micrograms per liter	P01092	3
Antimony, water, filtered, micrograms per liter	P01095	0.027
Arsenic, water, filtered, micrograms per liter	P01000	0.022
Arsenic, water, unfiltered, micrograms per liter	P01002	0.09
Boron, water, filtered, micrograms per liter	P01020	1.4
Iodide, water, filtered, milligrams per liter	P71865	0.001
Selenium, water, filtered, micrograms per liter	P01145	0.02
Selenium, water, unfiltered, micrograms per liter	P01147	0.05
Uranium (natural), water, filtered, micrograms per liter	P22703	0.004
Suspended sediment oncentration (mg/L)	80154	--
Suspended sediment, sieve diameter, percent smaller than 0.0625 millimeters	70331	--
Organic carbon, water, filtered, milligrams per liter	P00681	0.33
9H-Fluorene, water, unfiltered, recoverable, micrograms per liter	P34381	0.34
Acenaphthene, water, unfiltered, recoverable, micrograms per liter	P34205	0.28
Acenaphthylene, water, unfiltered, recoverable, micrograms per liter	P34200	0.3
Anthracene, water, unfiltered, recoverable, micrograms per liter	P34220	0.38
Benzo[a]anthracene, water, unfiltered, recoverable, micrograms per liter	P34526	0.26
Benzo[a]pyrene, water, unfiltered, recoverable, micrograms per liter	P34247	0.32
Benzo[b]fluoranthene, water, unfiltered, recoverable, micrograms per liter	P34230	0.3
Benzo[ghi]perylene, water, unfiltered, recoverable, micrograms per liter	P34521	0.38
Benzo[k]fluoranthene, water, unfiltered, recoverable, micrograms per liter	P34242	0.3
Chrysene, water, unfiltered, recoverable, micrograms per liter	P34320	0.32
Dibenzo[a,h]anthracene, water, unfiltered, recoverable, micrograms per liter	P34556	0.42
Fluoranthene, water, unfiltered, recoverable, micrograms per liter	P34376	0.3
Indeno[1,2,3-cd]pyrene, water, unfiltered, recoverable, micrograms per liter	P34403	0.38
Naphthalene, water, unfiltered, recoverable, micrograms per liter	P34696	0.22
Nitrobenzene, water, unfiltered, recoverable, micrograms per liter	P34447	0.26
Phenanthrene, water, unfiltered, recoverable, micrograms per liter	P34461	0.32
Pyrene, water, unfiltered, recoverable, micrograms per liter	P34469	0.36
