# Supplementary material for: Trace Elements in Stormflow, Ash, and Burned Soil following the 2009 Station Fire in Southern California
Source: PLoS One. 2016 May 4;11(5):e0153372. doi: 10.1371/journal.pone.0153372 (PMC4856391; doi:10.1371/journal.pone.0153372)
Supplement: S3 Table — (XLSX) [file pone.0153372.s003.xlsx]

## Sheet: S3 pH data
S3 Table. pH data for 1)sites provided by E. Stein, Southern California Coastal Water Research Project, Costa Mesa, CA, 2) ash leachate, and 3) soil leachate
Pre-fire sites				Soil leachate samples				Ash leachate samples
Site	SampleDate	pH		Sample ID	medioum	pH		Sample ID	pH
Bear Creek West Fork San Gabriel River	2005-09-08	8.4		STN09-01S	burned soil	7		STN09-04W	12.7
	2005-06-17	8.5		STN09-03S	burned soil	7.25		STN09-05A	11.5
	Spring 2006	8.3		STN09-05S	burned soil	9.4		STN09-05R	12.6
				STN09-07S	burned soil	8.2		STN09-06A	12.2
Cattle Creek East Fork San Gabriel River	2005-09-08	8.4		STN09-08S	burned soil	9.1		STN09-07A	10.8
	2005-06-17	8.5		STN09-11S	burned soil	7.8		STN09-08A	11.4
	Spring 2006	8.3		STN09-14S	burned soil	7.4		STN0908W	12.2
	2005-04-27	8.075		STN09-15S	burned soil	8.2		STN09-9	12.5
				STN09-16S	burned soil	8.9		STN09-11A	10.8
Coldbrook North Fork San Gabriel River	2005-09-08	8.1		STN09-18S	burned soil	8.1		STN09-14A	10.6
	Spring 2006	8.5		STN09-20S	burned soil	7.1		STN09-15A	10.6
	2005-06-17	7.83333		STN09-21S	burned soil	7.4		STN09-16W	12.2
	2005-04-27	7.875		STN09-22S	burned soil	7.3		STN09-21A	12.2
				STN09-25S	burned soil	7.2		STN09-21W	10.9
Arroyo Seco	2005-09-06	8.35		STN09-26S	burned soil	7.6		STN09-25A	11
	2005-06-09	8.5		STN09-28S	burned soil	8.1		STN09-29A	12.5
	Spring 2006	8.3		STN09-29S	burned soil	7.4
	2005-03-22	7.75		STN09-30S	burned soil	7.8
				STN09-02S	unburned soil	6.6
				STN09-17S	unburned soil	7.6
				STN09-23S	unburned soil	6.8
				STN09-24S	unburned soil	6
