# Supplementary material for: Trace Elements in Stormflow, Ash, and Burned Soil following the 2009 Station Fire in Southern California
Source: PLoS One. 2016 May 4;11(5):e0153372. doi: 10.1371/journal.pone.0153372 (PMC4856391; doi:10.1371/journal.pone.0153372)
Supplement: S4 Table — (XLSX) [file pone.0153372.s004.xlsx]

## Sheet: S4 ash and soil
S4 Table. Data for ash and soil samples collected from the Station Fire, California, 2009.
Field_no	Medium	Sampling method	Depth of sample (cm)	Type	Ash color	As-rmk	As mg/kg	Cd mg/kg	Cr mg/kg	Cu mg/kg	Fe mg/kg	Mn mg/kg	Ni-rmk	Ni mg/kg	Pb mg/kg	Zn mg/kg
STN09-01A	ash	Spoke	1.1	Wildland	Mix		1.7	0.2	70.8	47.4	42000	778		18.1	32.4	79.6
STN09-03A	ash	Spoke	1.6	Wildland	Mix		1.1	0.1	15.7	45.7	19500	814		8.8	20.9	82.4
STN09-04B	ash	Grab	unknown	Wildland	black		1.2	0.12	27.8	51.4	23500	894		15.4	22.5	101
STN09-04W	ash	Grab	unknown	Wildland	white	<	1	0.03	8.9	24.3	6130	328	<	0.3	5.98	27.4
STN09-05A	ash	Spoke	0.96	Wildland	Mix		2.4	0.92	28.6	64.7	25100	738		15.5	161	201
STN09-05R	ash	Grab	unknown	Wildland	red		2.4	0.77	28.3	57.9	18700	1210		12.3	117	120
STN09-06A	ash	Random	12.7	residential	Mix		3.9	2.8	1000	404	32900	594		93.8	125	569
STN09-07A	ash	Transect	0-20	Wildland	Mix		1	0.13	15.6	40.1	21000	679		8.4	34.8	110
STN09-08A	ash	Spoke	1.8	Wildland	Mix		18	0.66	18.2	44.6	27700	1070		8.4	20.4	151
STN09-08W	ash	Grab	unknown	Wildland	white		3.1	0.77	12.1	55.9	12800	555		2.5	13.5	237
STN09-09A	ash	Random	up to 15	residential	Mix		12.8	0.66	51.4	228	34900	471		19.6	65.4	1030
STN09-10A	ash	Random	up to 15	residential	Mix		6.8	15.9	1130	2010	16600	428		107	259	2820
STN09-11A	ash	Spoke	1.3	Wildland	Mix		1.5	0.28	41.3	48.5	47400	1310		22.2	84.4	133
STN09-12A	ash	Random	up to 30	residential	Mix		161	0.07	146	580	25100	569		25.8	617	696
STN09-13A	ash	Random	up to 30	residential	Mix		53.6	0.66	137	954	29300	796		30.5	72.4	652
STN09-14A	ash	Spoke	0.6	Wildland	Mix		6.7	0.13	56.7	36.8	46800	1200		23.5	23.8	84.1
STN09-15A	ash	Spoke	0.4	Wildland	Mix		4.6	0.14	70.3	42.4	47400	738		38.1	17.8	85.4
STN09-16A	ash	Random	0-30	Wildland	Mix		1.6	0.12	24.1	51.1	19900	538		14.6	39.1	101
STN09-16W	ash	Grab	unknown	Wildland	white		1.3	0.1	18.4	38.5	10200	412		8.9	30.6	91.9
STN09-18A	ash	Spoke	4.4	Wildland	Mix		1.8	0.21	112	88.9	47100	1200		40.8	50.6	135
STN09-19W	ash	Grab	unknown	Wildland	white	<	1	0.12	30.8	96.1	14100	649		9	24.4	95.3
STN09-20A	ash	Random	unknown	Wildland	black		2.5	0.35	22	96.5	25200	632		10.4	102	222
STN09-21A	ash	Random	unknown	Wildland	Mix		2.2	0.55	19.7	67.5	15800	1380		10.9	128	190
STN09-21W	ash	Grab	unknown	Wildland	white	<	1	0.2	8	40.3	5500	710		0.8	33.5	62.9
STN09-22A	ash	Random	unknown	Wildland	black		1.7	0.24	31.1	102	68000	1480		12.7	41.4	186
STN09-25A	ash	Random	unknown	Wildland	Mix	<	1	0.27	38.6	33.8	21300	1410		20.2	91.8	138
STN09-26A	ash	Transect	unknown	Wildland	Mix		1.7	0.29	29	68	17700	4250		20.8	59.7	156
STN09-26B	ash	Grab	unknown	Wildland	black		1.2	0.19	22.5	61.1	10800	1480		12.9	44.6	110
STN09-26R	ash	Grab	unknown	Wildland	red		1.5	0.13	52.8	31.4	28200	1990		32.8	35.3	105
STN09-28A	ash	Spoke	3.2	Wildland	Mix		1.5	0.21	167	78.6	63000	1520		67.7	38.8	141
STN09-29A	ash	transect	10.1	Wildland	Mix		1.4	0.24	16.8	39.2	11800	438		5.9	21.8	105
STN09-30A	ash	Transect	>6	Wildland	Mix		2	0.36	15	108	11600	2100		5.6	74.1	157
STN09-01S	burned soil	Spoke	3	Wildland	na		2.1	0.07	90.5	24.6	45100	750		22.2	24.9	55.7
STN09-03S	burned soil	Spoke	3	Wildland	na	<	1	0.06	19.7	22	23700	706		11.2	16.9	57.6
STN09-05S	burned soil	Spoke	3	Wildland	na		2	0.36	25	23.1	33600	572		11.2	97.4	88.5
STN09-07S	burned soil	Transect	unknown	Wildland	na		1	0.12	15.4	23.3	21000	459		8.7	27.8	72.3
STN09-08S	burned soil	Spoke	3	Wildland	na		18	0.28	28.2	31.9	43300	875		10.7	22.5	90.4
STN09-11S	burned soil	Spoke	3	Wildland	na	<	1	0.15	40.3	35.3	46600	976		17.2	28.8	80.8
STN09-14S	burned soil	Spoke	unknown	Wildland	na		5.4	0.18	70.5	32.3	54900	1250		30	21.9	80.5
STN09-15S	burned soil	Spoke	unknown	Wildland	na		3.3	0.09	73	26.7	43600	631		34.8	13.9	51.5
STN09-16S	burned soil	Random	3	Wildland	na		2	0.1	34.5	19.6	30400	547		22.4	22	42.4
STN09-18S	burned soil	Spoke	3	Wildland	na		1	0.15	164	45.2	62400	1320		54.4	30.9	96.7
STN09-20S	burned soil	Random	3	Wildland	na		5.1	0.16	23	37.2	41800	654		11.4	73.2	124
STN09-21S	burned soil	Random	3	Wildland	na		1.9	0.34	13.1	21.4	26100	948		7.3	91.2	90.8
STN09-22S	burned soil	Random	3	Wildland	na		1.3	0.22	39.1	55.1	134000	2050		16.4	17.6	149
STN09-25S	burned soil	Transect	3	Wildland	na	<	1	0.12	19	19.6	17400	644		9.1	51.2	58.5
STN09-26S	burned soil	Transect	3	Wildland	na		1	0.12	44.9	24	24400	1290		23.7	27.6	75.8
STN09-28S	burned soil	Spoke	3	Wildland	na		1.6	0.16	148	41.6	59600	1190		58.5	31.7	99.5
STN09-29S	burned soil	transect	3	Wildland	na		1.9	0.09	43.6	23.2	30800	610		17.2	26.8	59.4
STN09-30S	burned soil	Transect	3	Wildland	na		1	0.1	32	22.4	18500	956		14.9	30.3	67.5
STN09-02S	unburned soil	Grab	10	Wildland	na	<	1	0.03	8.6	12.1	18800	981		3.5	19.8	48.1
STN09-17S	unburned soil	Random	3	Wildland	na		13.1	0.09	34.5	23.1	36800	469		13.3	21.4	58.6
STN09-23S	unburned soil	Grab	unknown	Wildland	na		4.5	0.11	154	55.5	47900	1100		82.5	24.6	67.2
STN09-24S	unburned soil	Random	3	Wildland	na		1.4	0.09	18.6	13.5	15700	520		8.1	32.5	49
