# Supplementary material for: Trace Elements in Stormflow, Ash, and Burned Soil following the 2009 Station Fire in Southern California
Source: PLoS One. 2016 May 4;11(5):e0153372. doi: 10.1371/journal.pone.0153372 (PMC4856391; doi:10.1371/journal.pone.0153372)
Supplement: S5 Table — Units are μg/L (XLSX) [file pone.0153372.s005.xlsx]

## Sheet: S5 leachate
S5 Table. Data of leachate analysis from ash samples collected from the Station Fire, California, 2009. Units are µg/L
Field_no	medium	As.rmk	As	Cu	Fe.rmk	Fe	Pb.rmk	Pb	Mn	Ni.rmk	Ni	Se	Zn.rmk	Zn
STN09 01A	ash		1	21	<	50		0.08	4.9		3.2	1.6		1
STN09 03A	ash	<	1	13.8	<	50	<	0.05	2.8		1.2	1.4		1
STN09 04B	ash	<	1	24.3	<	50		0.1	2.2		1.1	2		1.7
STN09 10A	ash		3	6.2	<	50		49.5	0.3	<	0.4	11.6		19.6
STN09 12A	ash		12.6	8.1	<	50		379	0.3		2	1.8		84.2
STN09 13A	ash		8.8	11.5	<	50		19.6	0.3		0.9	12.7		26.9
STN09 16A	ash	<	1	10.2	<	50		0.55	2		0.7	2.4		1.2
STN09 18A	ash	<	1	39.2	<	50		0.2	2.3		4.1	7.8		1.6
STN09 19W	ash	<	1	23.2	<	50		0.2	3.3		1	7.5		1.3
STN09 20A	ash		1	91.2	<	50		0.5	1		2.4	10.7		1.2
STN09 22A	ash		1	16.7	<	50	<	0.05	1.6		1	9.6		1.1
STN09 26A	ash		2	14.9	<	50	<	0.05	4		8.8	8		1
STN09 26B	ash		2	7.6	<	50		0.06	37.2		2.2	6.7		1.1
STN09 26R	ash		2	1.6	<	50	<	0.05	3.1	<	0.4	1.8	<	0.5
STB09 28A	ash	<	1	10.6	<	50	<	0.05	3.5		2.3	2.9		0.9
STN09 30A	ash		3.2	234	<	50		0.2	4.9		6.3	13		2.1
