# Supplementary material for: Trace Elements in Stormflow, Ash, and Burned Soil following the 2009 Station Fire in Southern California
Source: PLoS One. 2016 May 4;11(5):e0153372. doi: 10.1371/journal.pone.0153372 (PMC4856391; doi:10.1371/journal.pone.0153372)
Supplement: S6 Table — (XLSX) [file pone.0153372.s006.xlsx]

## Sheet: S6 Speciation
S6 Table. Aqueous speciation predicted by speciation modeling (PHREEQC) in water samples and summary statistics for filtered trace element concentrations
Species	Sample type	Portion of the total aqueous concentration in a water sample present as the species					Molality of each aqueous species in water samples
		Min	0.25	Median	0.75	Max	Min	0.25	Median	0.75	Max
		Arsenic					Arsenic
HAsO4-2	Prestorm	0.905	0.958	0.972	0.982	0.988	5.75e-09	8.93e-09	1.3e-08	5.49e-08	9.84e-08
HAsO4-2	Outside	0.898	0.923	0.942	0.959	0.967	1.4e-09	2.07e-09	8.09e-09	2.3e-08	5.94e-08
HAsO4-2	Inside	0.847	0.899	0.916	0.944	0.976	8.61e-10	3.12e-09	5.26e-09	1.32e-08	7.3e-08
H2AsO4-	Prestorm	0.00525	0.0165	0.0273	0.0417	0.0943	6.796e-11	3.12e-10	6.94e-10	9.75e-10	1.58e-09
H2AsO4-	Outside	0.032	0.04	0.0572	0.0764	0.102	6.429e-11	1.3e-10	4.58e-10	1.49e-09	2.67e-09
H2AsO4-	Inside	0.0225	0.0551	0.0841	0.101	0.152	7.354e-11	3.12e-10	4.83e-10	1.48e-09	2.92e-09
		Copper					Copper
CuCO3	Prestorm	0.58	0.787	0.846	0.872	0.903	6.19e-09	6.58e-09	8.11e-09	1.57e-08	1.98e-08
CuCO3	Outside	0.741	0.882	0.896	0.9	0.911	6.92e-09	1.27e-08	2.12e-08	5.24e-08	6.77e-08
CuCO3	Inside	0.262	0.866	0.899	0.906	0.91	1.3e-08	2.87e-08	4.53e-08	7.28e-08	2.26e-07
Cu(CO3)2-2	Prestorm	0.0413	0.0677	0.0963	0.155	0.295	3.71e-10	6.39e-10	1.18e-09	1.69e-09	7.44e-09
Cu(CO3)2-2	Outside	0.013	0.0272	0.0287	0.0557	0.0725	2.13e-10	5.99e-10	1.16e-09	1.47e-09	1.82e-09
Cu(CO3)2-2	Inside	0.000477	0.0176	0.0276	0.0358	0.0908	1.25e-10	5.65e-10	1.28e-09	3.14e-09	9.27e-09
CuOH+	Prestorm	0.0196	0.0236	0.0317	0.0377	0.0535	1.54e-10	2.06e-10	4.05e-10	6.42e-10	1.09e-09
CuOH+	Outside	0.0157	0.0194	0.029	0.0322	0.0712	1.47e-10	2.74e-10	6.24e-10	1.81e-09	6.5e-09
CuOH+	Inside	0.0167	0.0199	0.0246	0.0297	0.278	2.65e-10	8.82e-10	9.86e-10	2.1e-09	7.25e-08
		Iron					Iron
Fe(OH)2+	Prestorm	0.0232	0.256	0.405	0.509	0.756	3.37e-09	1.9e-08	3.48e-08	2.05e-07	4.69e-07
Fe(OH)2+	Outside	0.569	0.674	0.759	0.811	0.884	5.61e-08	1.31e-07	4.57e-07	7.06e-07	4.18e-06
Fe(OH)2+	Inside	0.439	0.726	0.834	0.86	0.882	7.34e-08	2.11e-07	1.49e-06	2.02e-06	3.15e-06
Fe(OH)3	Prestorm	0.181	0.253	0.335	0.481	0.604	1.93e-08	2.84e-08	4.82e-08	9.85e-08	3.69e-07
Fe(OH)3	Outside	0.0374	0.0672	0.0819	0.119	0.156	1.24e-08	1.43e-08	3.8e-08	9.56e-08	4.73e-07
Fe(OH)3	Inside	0.0213	0.0355	0.0772	0.126	0.219	1.83e-09	3.29e-08	7.49e-08	1.95e-07	3.51e-07
Fe(OH)4-	Prestorm	0.0305	0.116	0.259	0.359	0.546	4.35e-09	2.51e-08	3.76e-08	5.84e-08	2.31e-07
Fe(OH)4-	Outside	0.0357	0.0658	0.135	0.218	0.364	1.39e-08	1.89e-08	3.33e-08	1.38e-07	2.67e-06
Fe(OH)4-	Inside	0.0137	0.033	0.0463	0.103	0.445	1.18e-09	1.23e-08	1e-07	2.68e-07	8.37e-07
		Manganese					Manganese
Mn+2	Prestorm	0.896	0.913	0.934	0.947	0.974	1.19e-08	3.61e-08	9.04e-08	6.53e-07	2.44e-06
Mn+2	Outside	0.925	0.94	0.941	0.944	0.945	1.37e-08	1.01e-07	1.8e-07	7.91e-07	5.01e-06
Mn+2	Inside	0.799	0.909	0.924	0.937	0.975	3.45e-08	2.94e-07	1.8e-06	4.19e-06	9.67e-06
MnHCO3+	Prestorm	0.0202	0.0337	0.0407	0.0451	0.0494	3.53e-10	1.27e-09	3.42e-09	3.34e-08	9.93e-08
MnHCO3+	Outside	0.0314	0.0321	0.0344	0.042	0.049	4.7e-10	3.79e-09	7.68e-09	2.71e-08	2.61e-07
MnHCO3+	Inside	0.000793	0.025	0.0382	0.042	0.0463	1.44e-09	4.57e-09	3.92e-08	1.61e-07	4.46e-07
MnSO4	Prestorm	0.00118	0.00909	0.0246	0.034	0.0557	5.309e-11	5.42e-10	2.27e-09	1.4e-08	2.37e-08
MnSO4	Outside	0.0101	0.0183	0.0222	0.0234	0.0311	3.32e-10	2.42e-09	4.45e-09	1.85e-08	5.4e-08
MnSO4	Inside	0.011	0.0195	0.0317	0.0515	0.199	2.08e-09	6.97e-09	4.18e-08	1.38e-07	1.14e-06
		Lead					Lead
PbCO3	Prestorm	0.596	0.755	0.796	0.814	0.821	1.06e-10	1.14e-10	1.18e-10	1.83e-10	3.86e-10
PbCO3	Outside	0.624	0.785	0.791	0.809	0.815	1.17e-10	1.36e-10	2.56e-10	4.52e-10	1.75e-09
PbCO3	Inside	0.141	0.727	0.786	0.789	0.804	1.14e-10	2.91e-10	5.17e-10	1.18e-09	6.56e-09
Pb(CO3)2-2	Prestorm	0.039	0.0683	0.0979	0.159	0.325	8.856e-12	1.129e-11	1.423e-11	2.339e-11	1.04e-10
Pb(CO3)2-2	Outside	0.0117	0.0253	0.027	0.0545	0.0715	4.909e-12	7.165e-12	9.181e-12	2.407e-11	4.006e-11
Pb(CO3)2-2	Inside	0.000276	0.0155	0.0257	0.0335	0.091	1.009e-12	7.493e-12	1.434e-11	3.649e-11	2.88e-10
PbOH+	Prestorm	0.0429	0.0516	0.0605	0.0649	0.136	6.215e-12	8.538e-12	9.626e-12	1.596e-11	3.095e-11
PbOH+	Outside	0.0599	0.0686	0.0806	0.0878	0.275	1.075e-11	1.268e-11	2.549e-11	4.13e-11	7.72e-10
PbOH+	Inside	0.0547	0.0607	0.0639	0.0809	0.452	8.106e-12	2.153e-11	8.075e-11	1.43e-10	1.65e-09
		Nickel					Nickel
Ni+2	Prestorm	0.202	0.411	0.481	0.529	0.603	2.41e-09	4.82e-09	1.02e-08	1.71e-08	3.93e-08
Ni+2	Outside	0.556	0.599	0.686	0.697	0.778	6.85e-09	7.89e-09	1.56e-08	1.95e-08	2.46e-08
Ni+2	Inside	0.512	0.655	0.675	0.723	0.752	3.7e-09	5.97e-09	8.45e-09	1.48e-08	2.5e-08
NiCO3	Prestorm	0.158	0.303	0.387	0.435	0.685	2.66e-09	3.77e-09	7.27e-09	1.82e-08	2.95e-08
NiCO3	Outside	0.118	0.136	0.158	0.265	0.289	1.86e-09	2.67e-09	3.59e-09	5.02e-09	6.98e-09
NiCO3	Inside	0.00643	0.0899	0.138	0.164	0.364	2.19e-10	1.24e-09	1.54e-09	2.57e-09	5.14e-09
NiHCO3+	Prestorm	0.0422	0.0858	0.119	0.148	0.198	5.04e-10	1.33e-09	3.35e-09	4.17e-09	8.89e-09
NiHCO3+	Outside	0.0351	0.113	0.123	0.142	0.157	7.19e-10	1.43e-09	2.32e-09	3.87e-09	5.06e-09
NiHCO3+	Inside	0.00415	0.104	0.149	0.165	0.173	1.42e-10	8.95e-10	1.57e-09	2.99e-09	5.06e-09
		Selenium					Selenium
HSeO3-	Prestorm	0.118	0.323	0.446	0.551	0.745	1.35e-10	5.38e-10	7.34e-10	1.17e-09	5.16e-09
HSeO3-	Outside	0.492	0.546	0.63	0.701	0.767	2.59e-10	5.47e-10	7.18e-10	1.23e-09	1.73e-09
HSeO3-	Inside	0.4	0.617	0.729	0.762	0.839	2.68e-10	6.75e-10	1.38e-09	1.91e-09	4.16e-09
SeO3-2	Prestorm	0.255	0.449	0.554	0.677	0.82	4.66e-10	5.53e-10	9.13e-10	1.43e-09	1.13e-08
SeO3-2	Outside	0.233	0.299	0.37	0.454	0.508	1.21e-10	2.81e-10	4.22e-10	6.41e-10	1.74e-09
SeO3-2	Inside	0.161	0.238	0.271	0.383	0.6	6.178e-11	2.11e-10	4.06e-10	1.45e-09	2.13e-09
		Zinc					Zinc
Zn+2	Prestorm	0.103	0.346	0.41	0.495	0.664	1.57e-09	9e-09	1.43e-08	3.26e-08	7.66e-08
Zn+2	Outside	0.534	0.559	0.705	0.72	0.741	1.05e-08	1.9e-08	2.41e-08	3.75e-08	1.12e-07
Zn+2	Inside	0.43	0.689	0.715	0.728	0.811	6.46e-09	1.87e-08	2.5e-08	3e-08	9.41e-08
ZnCO3	Prestorm	0.268	0.43	0.507	0.541	0.564	6.69e-09	1.35e-08	1.64e-08	2.62e-08	8.87e-08
ZnCO3	Outside	0.169	0.222	0.246	0.381	0.428	3.64e-09	5.66e-09	1.05e-08	1.92e-08	7.91e-08
ZnCO3	Inside	0.00943	0.153	0.233	0.246	0.471	1.44e-10	5.13e-09	7.26e-09	1.2e-08	3.31e-08
ZnOH+	Prestorm	0.0196	0.035	0.044	0.0667	0.151	8.47e-10	1.2e-09	1.76e-09	2.64e-09	1.46e-08
ZnOH+	Outside	0.00845	0.0155	0.0179	0.0241	0.029	2.76e-10	4.43e-10	6.84e-10	9.47e-10	5.51e-09
ZnOH+	Inside	0.00547	0.00854	0.0155	0.0229	0.028	1.53e-10	2.4e-10	4.2e-10	1.04e-09	1.76e-09
Zn(OH)2	Prestorm	0.00281	0.0134	0.0293	0.0667	0.186	1.83e-10	4.77e-10	1.14e-09	2.62e-09	2.51e-08
Zn(OH)2	Outside	0.00325	0.00672	0.0116	0.0211	0.0586	1.14e-10	1.42e-10	5.76e-10	1.09e-09	5.27e-09
Zn(OH)2	Inside	0.00137	0.00305	0.00451	0.00945	0.0486	3.81e-11	8.781e-11	1.67e-10	5.47e-10	1.27e-09
