# Supplementary material for: Trace Elements in Stormflow, Ash, and Burned Soil following the 2009 Station Fire in Southern California
Source: PLoS One. 2016 May 4;11(5):e0153372. doi: 10.1371/journal.pone.0153372 (PMC4856391; doi:10.1371/journal.pone.0153372)
Supplement: S7 Table — (XLSX) [file pone.0153372.s007.xlsx]

## Sheet: S7 Comparison soil and plants
S7 Table. Comparison of trace element concentration in ash and burned soil with concentrations of trace elements in soil, soil forming rock, and plants
	Station Fire samples						Values from literature
Constituent	Burned soil (mg/kg); N=18		Unburned soil (mg/kg); N=4		Ash (mg/kg); N=32		Soila (mg/kg)		Plantsb (mg/kg)
	median	range	median	range	median	range	median	range	median range	total range
Arsenic	1.8	<1 - 18	2.95	<1 - 13	1.7	<1 - 161	7	<0.1 - 97	0.26-10	<0.03 – 100
Copper	24	19.6 - 55	18.3	12 - 55	57	24.3-2010	27	2-300	5.2-164	2.1-701
Iron	37700	17,400 - 134,000	27800	15,700 - 47,900	22400	5,500 - 68,000	26000	100 - >100,000	272-20,300	118-22,200
Lead	28	13.9 - 97.4	23	20 - 32	40.2	5.98 - 617	20	<10-700	4.2-349	1.5-6,959
Manganese	812	459 - 2,050	750	469 - 1,100	787	328 - 4,250	480	30-5,000	47.7 - 11,683	19-10,137
Mercury	no data	no data	no data	no data	no data	no data	0.046	<0.01 - 4.6	0.044 - 0.14	<0.001 - 0.88
Nickel	17	7.3 - 58	11	3.5 - 82	15	<0.03 - 107	19	<5-700	1.6-40	0.41-320
Zinc	78	42.4 - 149	54	48 - 67	134	27.4 - 2,820	65	10-2,100	24.1-1,500	9-5,800
aShacklette HT, Boerngen JG. Element concentrations in soils and other surficial materials of the conterminous United States. Washington, DC: U.S. Geological Survey; 1984. Professional Paper 1270. Values given are from samples collected west of the 96th meridian.
bReimann C, de Caritat P. Chemical elements in the environment, Factsheets for the Geochemist and Environmental Scientist. Berlin, Germany: Springer-Verlag; 1998.
