# Supplementary material for: Trace Elements in Stormflow, Ash, and Burned Soil following the 2009 Station Fire in Southern California
Source: PLoS One. 2016 May 4;11(5):e0153372. doi: 10.1371/journal.pone.0153372 (PMC4856391; doi:10.1371/journal.pone.0153372)
Supplement: S8 Table — (XLSX) [file pone.0153372.s008.xlsx]

## Sheet: Sheet1
S8 Table. Calculated concentrations of trace element in samples normalized to suspended sediment concentrations.
Site number	Site name	Date	Sample type	As	Cu	Pb	Mn	Ni	Zn
				(mg/kg)	(mg/kg)	(mg/kg)	(mg/kg)	(mg/kg)	(mg/kg)
1	Aliso Canyon Creek near Acton, CA	2009-10-09	Pres-storm	0.08	0.1625	0.00875	0.525	0	0.1
2	Aliso Canyon Creek at Ranch Road near Acton, CA	2009-10-08	Pres-storm	0.0128571	0.017619	0.00664286	5.2619	0	0.047619
3	Santa Clara River near Agua Dulce, CA	2009-09-05	Pres-storm	0.48	0.325	0.0575	5.8	0	0.35
4	Pacoima Canyon Creek at Noel Canyon near Sunland, CA	2009-09-10	Pres-storm	0.2975	0.0325	0.06575	1.0625	0	0
5	Pacoima Canyon Creek at Ant Canyon near Sunland, CA	2009-09-29	Pres-storm	0.105	0.175	0.116	1.32	0	0
6	Big Tujunga Creek near Hidden Springs, CA	2009-09-05	Pres-storm	0.0666667	0	0.04	27.5	0	0.4
7	Big Tjunga Creek at Camp 15 near Sunland, CA	2009-09-04	Pres-storm	0.25	0	0	0.425	0	0.05
8	Arroyo Seco near Pasadena, CA	2009-09-10	Pres-storm	0.15	0	0.0125	0.435	0	0
9	Devils Canyon Creek near Valyermo, CA	2009-09-16	Pres-storm	0.22	0.65	0.015	0.63	0	0.5
10	West Fork San Gabriel near Altadena, CA	2009-09-29	Pres-storm	0.225	0	0.0425	0.775	0	0.8
11	West Fork San Gabriel River below Cogswell Dam, CA	2009-09-11	Pres-storm	0.83	0.16	0.075	88.1	0	0.6
12	West Fork San Gabriel River above Bear Creek near Camp Rincon, CA	2009-09-11	Pres-storm	0.285	0	0.0075	1.82	0	0
13	East Fork of the San Gabriel River at Camp Bonita, CA	2009-09-13	Pres-storm	na	na	na	na	na	na
1	Aliso Canyon Creek near Acton, CA	2009-12-08	Inside	0.0245455	0.0536364	0.0332727	1.63636	0	0.209091
1	Aliso Canyon Creek near Acton, CA	2010-01-19	Inside	0.000845888	0.0225198	0.0191787	1.23569	0.0114719	0.0684745
6	Big Tujunga Creek near Hidden Springs, CA	2009-10-14	Inside	0.0166667	0.0166667	0.00541667	0.75	0	0
7	Big Tjunga Creek at Camp 15 near Sunland, CA	2009-10-14	Inside	0	0.1	0.037	0	0	0.55
7	Big Tjunga Creek at Camp 15 near Sunland, CA	2009-12-08	Inside	0.010687	0.0480916	0.153931	1.88779	0.0103053	0.154198
8	Arroyo Seco near Pasadena, CA	2009-10-14	Inside	0.00801061	0.0891777	0.174684	1.61698	0.0140584	0.141857
8	Arroyo Seco near Pasadena, CA	2009-11-13	Inside	0.00129361	0.0292748	0.114406	1.4962	0.0153352	0.0700039
8	Arroyo Seco near Pasadena, CA	2009-12-08	Inside	0.00458831	0.0441232	0.0990189	1.36644	0.0164048	0.112759
2	Aliso Canyon Creek at Ranch Road near Acton, CA	2009-12-08	Outside	0.04	0.69	0.0198	4.408	0	0.28
2	Aliso Canyon Creek at Ranch Road near Acton, CA	2010-01-19	Outside	0.00341168	0.0314632	0.0397415	1.10978	0.0115997	0.12373
5	Pacoima Canyon Creek at Ant Canyon near Sunland, CA	2009-10-14	Outside	0.5	1.4	0.351	1.03	0
5	Pacoima Canyon Creek at Ant Canyon near Sunland, CA	2009-12-08	Outside	0.3	0.3	0.046	0.11	0	0.8
5	Pacoima Canyon Creek at Ant Canyon near Sunland, CA	2010-01-19	Outside	0.000910973	0.0308903	0.0232584	0.925921	0.0110559	0.0673292
11	West Fork San Gabriel River below Cogswell Dam, CA	2009-10-14	Outside	0.0633333	0.166667	0.0186667	3.5	0	0.0666667
11	West Fork San Gabriel River below Cogswell Dam, CA	2009-12-08	Outside	0.0333333	0.166667	0.132333	14.5	0	0.4
12	West Fork San Gabriel River above Bear Creek near Camp Rincon, CA	2009-10-14	Outside	0.0566667	0.05	0.0171667	2.51667	0	0.216667
12	West Fork San Gabriel River above Bear Creek near Camp Rincon, CA	2009-12-08	Outside	2.3	2	0.05	11	0	13
13	East Fork of the San Gabriel River at Camp Bonita, CA	2009-10-14	Outside	0	0.075	0.025	0.1775	0	0.4
13	East Fork of the San Gabriel River at Camp Bonita, CA	2009-12-08	Outside	0	0.65	0.015	0.8	0	0.5
